# Supplementary material for: Numerical investigation of LDL nanoparticle collision in coronary artery grafts with porous wall and different implantation angles and two state of inlet velocity
Source: PLoS One. 2024 Apr 16;19(4):e0300326. doi: 10.1371/journal.pone.0300326 (PMC11020682; doi:10.1371/journal.pone.0300326)
Supplement: S1 Table — (XLSX) [file pone.0300326.s002.xlsx]

## Sheet: Sheet1
X	Y
0	0.170205
0.0160321	0.170205
0.0380762	0.188507
0.0534402	0.208638
0.0701403	0.2306
0.0821643	0.251464
0.0948564	0.272328
0.105544	0.289165
0.118236	0.310761
0.131597	0.331259
0.140281	0.343704
0.149633	0.35798
0.159653	0.372621
0.169005	0.385066
0.181029	0.400073
0.191049	0.412152
0.199065	0.422035
0.207081	0.42899
0.215097	0.435578
0.221777	0.438507
0.232465	0.442533
0.241149	0.442899
0.249165	0.442167
0.257181	0.439239
0.266533	0.434114
0.275217	0.42899
0.285237	0.422401
0.291249	0.417643
0.301269	0.408492
0.308617	0.400439
0.315965	0.392387
0.324649	0.382504
0.330661	0.374085
0.339345	0.36164
0.346693	0.350293
0.354041	0.33858
0.360721	0.326501
0.366733	0.314422
0.372077	0.302343
0.376086	0.292094
0.382098	0.278184
0.38811	0.264641
0.392786	0.253294
0.396794	0.240849
0.400134	0.228038
0.403474	0.216325
0.408818	0.204246
0.416166	0.191069
0.422846	0.177526
0.430194	0.162152
0.437542	0.146779
0.444222	0.13287
0.450902	0.120791
0.456914	0.112006
0.464262	0.101391
0.472278	0.0918741
0.476954	0.0867496
0.482966	0.0805271
0.489646	0.0754026
0.49499	0.0721083
0.505678	0.0706442
0.51503	0.0695461
0.52171	0.0699122
0.530394	0.0710102
0.537074	0.0732064
0.550434	0.0823572
0.567134	0.0940703
0.579158	0.103587
0.59185	0.113836
0.606546	0.125915
0.621242	0.13653
0.633935	0.145681
0.645959	0.155564
0.653975	0.162884
0.662659	0.171303
0.672011	0.180454
0.679359	0.187775
0.689379	0.198023
0.698731	0.20754
0.705411	0.214495
0.711423	0.219253
0.720775	0.223646
0.726787	0.226574
0.732131	0.229136
0.737475	0.229868
0.743487	0.229502
0.749499	0.22877
0.755511	0.227306
0.768871	0.219985
0.781563	0.213397
0.788911	0.209736
0.799599	0.204612
0.807615	0.200586
0.812291	0.198023
0.817635	0.196925
0.828991	0.197291
0.842351	0.197291
0.847695	0.198023
0.861055	0.200586
0.875084	0.203514
0.887776	0.206076
0.893788	0.207174
0.8998	0.207174
0.90648	0.206442
0.911156	0.20571
0.918504	0.203514
0.92652	0.20022
0.93654	0.195827
0.940548	0.193631
0.947228	0.190337
0.953908	0.186676
0.961924	0.181186
0.967268	0.177892
0.974616	0.174231
0.9833	0.172401
0.991984	0.170937
1	0.170205
