# Supplementary material for: Numerical investigation of LDL nanoparticle collision in coronary artery grafts with porous wall and different implantation angles and two state of inlet velocity
Source: PLoS One. 2024 Apr 16;19(4):e0300326. doi: 10.1371/journal.pone.0300326 (PMC11020682; doi:10.1371/journal.pone.0300326)
Supplement: S2 Table — (XLSX) [file pone.0300326.s003.xlsx]

## Sheet: Sheet1
Upper Wall				Lower Wall
X	Y	Z		X	Y	Z
0.000489625	3.8965	3.9058		0.000488606	3.95676	3.94652
0.00097591	3.89407	3.88881		0.000969953	3.95411	3.93439
0.00491334	3.89326	3.91792		0.0049074	3.94918	3.94121
0.00972517	3.88881	3.87628		0.00968545	3.93932	3.92111
0.019384	3.89286	3.88922		0.0195651	3.94197	3.93628
0.0503462	3.89003	3.88801		0.0487189	3.92225	3.92718
0.0989604	3.89569	3.90094		0.100145	3.94121	3.94273
0.197246	3.89326	3.8973		0.197651	3.94994	3.96207
0.491334	3.89407	3.8876		0.495037	3.94349	3.93552
