# Supplementary material for: Numerical investigation of LDL nanoparticle collision in coronary artery grafts with porous wall and different implantation angles and two state of inlet velocity
Source: PLoS One. 2024 Apr 16;19(4):e0300326. doi: 10.1371/journal.pone.0300326 (PMC11020682; doi:10.1371/journal.pone.0300326)
Supplement: S3 Table — (XLSX) [file pone.0300326.s004.xlsx]

## Sheet: Sheet1
Injection of 100 nanoparticles in each step time						Injection of 100 nanoparticles in each step time
Constant Inlet Velocity (CIV)						Pulsatile Inlet Velocity (PIV)
	Fig 4 - a						Fig 4 - b
X	Y					X	Y
	Surface 1	Surface 2	Surface 5	Surface 6			Surface 1	Surface 2	Surface 5	Surface 6
15	0	17	37	0		15	0	57	10	0
22.5	0	30	287	0		22.5	0	83	320	0
30	0	120	390	0		30	17	170	527	0
37.5	173	153	1103	0		37.5	273	183	633	0
45	507	350	2547	0		45	853	327	2267	17
Injection of 500 nanoparticles in each step time						Injection of 500 nanoparticles in each step time
Constant Inlet Velocity (CIV)						Pulsatile Inlet Velocity (PIV)
	Fig 4 - c						Fig 4 - d
X	Y					X	Y
	Surface 1	Surface 2	Surface 5	Surface 6			Surface 1	Surface 2	Surface 5	Surface 6
15	0	12	34	0		15	0	64	37	0
22.5	0	33	275	0		22.5	0	87	309	0
30	0	144	401	0		30	27	236	427	0
37.5	177	155	1037	0		37.5	967	273	584	0
45	406	321	2447	24		45	1059	340	1753	12
Injection of 1000 nanoparticles in each step time						Injection of 1000 nanoparticles in each step time
Constant Inlet Velocity (CIV)						Pulsatile Inlet Velocity (CIV)
	Fig 4 - e						Fig 4 - f
X	Y					X	Y
	Surface 1	Surface 2	Surface 5	Surface 6			Surface 1	Surface 2	Surface 5	Surface 6
15	0	10	39	0		15	0	50	58	0
22.5	0	35	302	0		22.5	0	77	251	0
30	6	135	398	0		30	34	257	437	0
37.5	174	154	1093	0		37.5	1055	286	942	0
45	589	386	2407	30		45	1646	421	2447	21
