# Supplementary material for: Numerical investigation of LDL nanoparticle collision in coronary artery grafts with porous wall and different implantation angles and two state of inlet velocity
Source: PLoS One. 2024 Apr 16;19(4):e0300326. doi: 10.1371/journal.pone.0300326 (PMC11020682; doi:10.1371/journal.pone.0300326)
Supplement: S4 Table — (XLSX) [file pone.0300326.s005.xlsx]

## Sheet: Sheet1
Summation of NCPs						Summation of NCPs
Constant Inlet Velocity (CIV) Fig5- a						Constant Inlet Velocity (CIV) Fig5 - c
X	Y					X	Y
	100 Nanoparticle in each steptime	500 Nanoparticle in each steptime	1000 Nanoparticle in each steptime				100 Nanoparticle in each steptime	500 Nanoparticle in each steptime	1000 Nanoparticle in each steptime
1	680	583	769			15	53	46	49
2	670	665	720			22.5	317	308	337
5	4363	4195	4238			30	510	545	539
6	27	24	30			37.5	1430	1369	1421
						45	3430	3199	3411
Summation of NCPs						Summation of NCPs
Pulsatile Inlet Velocity (PIV) Fig5 - b						Pulsatile Inlet Velocity (PIV) Fig 5 - d
X	Y					X	Y
	100 Nanoparticle in each steptime	500 Nanoparticle in each steptime	1000 Nanoparticle in each steptime				100 Nanoparticle in each steptime	500 Nanoparticle in each steptime	1000 Nanoparticle in each steptime
1	1143	2053	2735			15	67	101	108
2	820	1000	1091			22.5	403	396	328
5	3757	3110	4135			30	713	690	727
6	17	12	21			37.5	1090	1824	2283
						45	3463	3165	4535
